# Supplementary material for: Integration of two RAB5 groups during endosomal transport in plants
Source: eLife. 2018 May 11;7:e34064. doi: 10.7554/eLife.34064 (PMC5947987; doi:10.7554/eLife.34064)
Supplement: Figure 2—figure supplement 1—source data 1. [file elife-34064-fig2-figsupp1-data1.xlsx]

## Sheet: Sheet1
Figure 2-figure supplement 2 Source Data. Quantification of colocalization analysis
PUF2-GFP / ARA6-mRFP
Image	Total GFP puncta	Total RFP puncta	Colocaized
1	70	69	57
2	73	92	73
3	314	342	263
4	377	342	336
PUF2-GFP / mRFP-ARA7
Image	Total GFP puncta	Total RFP puncta	Colocaized
1	151	158	148
2	160	178	156
3	304	310	295
4	206	217	194
PUF2-GFP / mRFP-SYP43
Image	Total GFP puncta	Total RFP puncta	Colocaized
1	351	306	147
2	158	202	64
3	291	266	93
ARA6-GFP / ARA6-mRFP
Image	Total GFP puncta	Total RFP puncta	Colocaized
1	524	555	484
2	480	464	448
3	376	354	373
4	455	464	464
