# Supplementary material for: Integration of two RAB5 groups during endosomal transport in plants
Source: eLife. 2018 May 11;7:e34064. doi: 10.7554/eLife.34064 (PMC5947987; doi:10.7554/eLife.34064)
Supplement: Figure 3—figure supplement 1—source data 1. [file elife-34064-fig3-figsupp1-data1.xlsx]

## Sheet: Sheet1
Figure 3-figure supplemental 3J Source Data. Quantification of primary root length
Genotype	wild type	vps9a-2	PUF2ox vps9a-2
primary root length (mm)	43.2	10.5	35.1
	44.5	10.2	19.9
	45.6	11.5	38.4
	43.2	9.8	21.1
	45.2	8.8	28.9
	42.1	8.8	30.9
	45.5	10.4	27.8
	45.3	10.8	29
	41.9	6.8	23.2
	38.3	10.2	39.1
	47.2	12.3	17.3
	45.8	11.1	16.1
	33.4	10.9	28.9
	43.8	6.8	32.9
	42.7	10.3	9.7
	42.8	12.1	13.5
	45.8	11.2	18.2
	50.5	9.5	14.3
	40.8	13.2	33.3
	43.4	9.8	14.2
	43.9	10.3	31.9
	42.5	9.2	26.9
	41	9	27.1
	48.2	11.9	20.3
	38.2	11.5	38.2
	46.5	11.2	29.4
	46.2	8	26.1
	47.3		25.2
	51.2		35.2
	44.7		32.3
	45.2
	48
Average	44.1844	10.2259	26.1467
Stdev	3.5391	1.54686	8.13226
N (# plants)	32	27	30
