# Supplementary material for: Integration of two RAB5 groups during endosomal transport in plants
Source: eLife. 2018 May 11;7:e34064. doi: 10.7554/eLife.34064 (PMC5947987; doi:10.7554/eLife.34064)
Supplement: Figure 4—figure supplement 1—source data 1. [file elife-34064-fig4-figsupp1-data1.xlsx]

## Sheet: Figure Sup4A
Figure 4-figure supplemental 4A Source Data. Quantification of p12S globulin signal
Genotype	wild-type	vps9a-2	puf2+/-vps9a-2	puf2
Intensity ratio	-2.22867	30.4666	39.6065	-8.02059
	-1.99542	24.1381	34.5723	-5.1079
	-1.12215	23.141	36.9432	-7.01543
	-0.528668	16.6664	38.5692	-3.3424
	-2.31694	26.4021		-2.45756
	-0.944126			-1.19147
Average	-1.52266	24.1628	37.4228	-4.52256
Stdev	0.753121	5.0496	2.1938	2.66632
N (# seeds)	6	5	4	6
