# Supplementary material for: Integration of two RAB5 groups during endosomal transport in plants
Source: eLife. 2018 May 11;7:e34064. doi: 10.7554/eLife.34064 (PMC5947987; doi:10.7554/eLife.34064)
Supplement: Figure 4—figure supplement 1—source data 2. [file elife-34064-fig4-figsupp1-data2.xlsx]

## Sheet: Figure Sup4C
Figure 4-figure supplemental 4C Source Data. Quantification of vacuolar PIN2 signal
Genotype	wild-type	puf2	vps9a-2	puf2+/-vps9a-2
Intensity ratio	1.04956	1.03532	0.989309	0.915644
	1.076	1.01679	0.979017	0.936916
	1.06582	1.02129	0.936328	0.906024
	1.03245	1.02644	0.974475	0.918104
	1.04046	1.02802	0.949151	0.925965
	1.04308	1.0197	0.989929	0.935285
	1.06053	0.993469	1.03379	0.935509
	1.02508	1.01729	0.934396	0.921372
	1.04946	1.0419	0.96778	0.782581
	1.04707	1.01421	0.965133	0.901617
	1.07089	1.05677	0.966139	0.892803
	1.14704	1.01698	0.938733	0.855328
	1.16315	1.08779	0.979577	0.898984
	1.05475	1.01904	0.96117	0.887233
	1.05231	1.1066	0.972936	0.88585
	1.04193	1.10437	1.00097	0.911202
	1.02878	1.08007	0.978612	0.806008
	1.03223	1.04155	0.979918	0.935497
	1.08415	1.05471	1.04106	0.950043
	1.05491	1.04281	0.999773	0.934572
		1.11538		0.954536
		1.1566
maximum	1.16315	1.1566	1.04106	0.954536
third quartile	1.06836	1.08007	0.984924	0.935338
median	1.05231	1.04155	0.974475	0.914653
first quartile	1.0412	1.01904	0.963152	0.891411
minmum	1.02508	0.993469	0.934396	0.782581
N (# cells)	20	22	20	21
