# Supplementary material for: Integration of two RAB5 groups during endosomal transport in plants
Source: eLife. 2018 May 11;7:e34064. doi: 10.7554/eLife.34064 (PMC5947987; doi:10.7554/eLife.34064)
Supplement: Figure 5—figure supplement 1—source data 1. [file elife-34064-fig5-figsupp1-data1.xlsx]

## Sheet: Sheet1
Figure 5-figure supplemental 5D Source Data. Quantification of vacuolar Sporamin-Venus signals
Plasmid 1	Sporamin-Venus
Plasmid 2	-	tagRFP-ARA7SN	PUF2-GFP	PUF2(1-211)-GFP	PUF2(388-672)-GFP	PUF2(1-211)-GFP	PUF2(1-211)-GFP
Plasmid 3	-	-	-	-	-	VPS9a-tagRFP	tagRFP
Intensity Ratio	1.09832	2.08156	1.18448	0.765233	1.86652	1.06272	1.18798
	2.01113	1.17995	1.48349	0.866867	2.37678	2.95436	0.847136
	1.09614	1.75749	2.35621	1.20107	1.77834	2.14709	1.16024
	1.71903	1.06231	1.71139	0.742369	1.55363	0.656198	0.907338
	1.07023	0.963959	1.93902	1.3736	1.75081	2.08046	0.704237
	1.30421	1.07179	1.25217	1.12845	1.02642	1.23238	1.43922
	0.502848	0.777255	1.26281	0.956051	1.48082	2.60903	1.09671
	1.45871	0.970649	2.117	0.989949	1.96257	1.71864	1.02807
	2.0684	0.629188	1.49419	0.822934	2.02116	1.6086	1.44819
	2.07326	0.805459	2.64605	0.966681	1.6863	2.02139	1.265
	1.05032	1.23954	1.63035	1.26101	2.33533	1.58214	1.28976
	1.46554	0.810302	1.25575	1.10413	1.24892	1.59564	0.994755
	1.4322	0.600892	0.556438	1.29807	1.43064	2.17067	0.893235
	1.95017	0.570448	1.34397	0.838209	1.68733	2.36091	1.03768
	1.22185	0.738533	3.42993	1.24116	1.72399	1.33914	1.99824
	2.05135	0.642832	2.49034	0.899578	2.2063	2.01841	1.36281
	1.5576	0.596259	2.07344	0.611028	1.35089	2.04527	0.785973
	3.35292	0.64727	1.65652	0.906329	0.821643	1.14439	0.629234
	1.58818	0.72245	1.27928	0.804215	2.00932	2.03197	1.65422
	1.96372	0.523846	1.18986	1.13522	1.34007	1.52365	0.897705
	2.42216	0.907849	1.38115	1.42261	1.17802	1.22777	1.0497
	2.68002	2.28185	1.49948	0.900744	1.51017	1.41649	1.30147
	1.45284	0.538435	1.10438	0.74859	1.97782	2.3804	1.79332
		0.666058	1.19783	0.81284	1.69013	0.994798	0.949094
		0.598743	2.07611	0.403142	1.62177	1.849	0.8914
		0.620064	1.21405	1.54936	1.9154	1.18345	1.16275
		0.690478	2.39143	1.81549	1.74181	1.29486	0.571044
		0.816073	0.989552	0.75096	0.919576	1.42854	1.00464
		0.989773	1.8285	1.13824	1.6854	2.28424	0.749416
			1.55182	0.857889	1.4345	1.31924	1.42927
			1.43367	0.661365	1.63071	0.988137	0.880177
			1.45097	0.74805	1.75161	0.864528	1.73205
			3.37023	0.719651	2.63501	0.83837	1.16259
			0.859398	1.23129	0.380719	1.88256	0.765098
			1.78201	1.4084	1.23056	0.664382	1.06234
			1.68859	1.07451	1.21817	1.72368	1.01529
			2.07329	1.07108	2.36953	1.37547	1.61333
			1.07074	0.887549	1.53309		0.805245
			1.55923	0.518963			1.05727
			1.63442	1.33745			1.70242
			4.43408	0.966262
			3.6491	1.51546
			1.67146	0.976636
			1.08102	0.959364
			1.40804	1.00081
			1.86985	1.37846
			3.00845	0.742229
			2.32177
			2.34517
			2.80289
			1.16225
maximum	3.35292	2.28185	4.43408	1.81549	2.63501	2.95436	1.99824
third quartile	2.03124	0.989773	2.09655	1.21618	1.90318	2.03197	1.3168
median	1.5576	0.777255	1.63035	0.966262	1.68585	1.58214	1.05348
first quartile	1.26303	0.629188	1.25928	0.808528	1.37083	1.22777	0.892776
minmum	0.502848	0.523846	0.556438	0.403142	0.380719	0.656198	0.571044
N(# cells)	23	29	51	47	38	37	40
