# Supplementary material for: Integration of two RAB5 groups during endosomal transport in plants
Source: eLife. 2018 May 11;7:e34064. doi: 10.7554/eLife.34064 (PMC5947987; doi:10.7554/eLife.34064)
Supplement: Figure 6—figure supplement 1—source data 1. [file elife-34064-fig6-figsupp1-data1.xlsx]

## Sheet: Sheet1
Figure 6-figure supplemental 6D Source Data. Wortmannin Ring sizes
Wild type
Range (um)	-0.75	0.75-0.90	0.90-1.05	1.05-1.20	1.20-1.35	1.35-1.50	1.50-1.65	1.65-1.80	1.80-1.95	1.95-2.10	2.10-2.25	2.25-2.40	2.40-2.55	2.55-2.70	2.70-2.85	2.85-3.00	3.00-
Count	0	0	0	1	3	9	15	12	8	12	4	4	2	5	2	2	4
Diameter (um)				7.86	8.23333	9.04	10.02	11.1333	12.3867	13.0133	14.1933	15.0467	16.6733	17.0933	18.1133	19.0067	21.3933
					8.28667	9.32667	10.02	11.3067	12.3867	13.1867	14.4133	15.2733	16.88	17.5333	18.8667	19.2667	23.4467
					8.90667	9.48667	10.02	11.3667	12.4133	13.2733	14.4133	15.7667		17.5533			24.1267
						9.50667	10.2467	11.3667	12.4333	13.3067	14.84	15.9067		17.7533			32.4133
						9.50667	10.2867	11.4533	12.4867	13.4133				17.9667
						9.72667	10.2867	11.6267	12.6933	13.44
						9.76	10.3933	11.64	12.9133	13.7533
						9.76667	10.46	11.7867	12.9733	13.8133
						9.88667	10.6133	11.8333		13.8933
							10.6133	11.8867		13.9467
							10.7	11.8867		13.96
							10.7267	11.9933		13.9867
							10.7267
							10.8333
							10.8667
puf2
Range (um)	-0.75	0.75-0.90	0.90-1.05	1.05-1.20	1.20-1.35	1.35-1.50	1.50-1.65	1.65-1.80	1.80-1.95	1.95-2.10	2.10-2.25	2.25-2.40	2.40-2.55	2.55-2.70	2.70-2.85	2.85-3.00	3.00-
Count	1	3	10	24	32	29	28	25	14	10	8	7	5	2	4	3	1
Diameter (um)	4.64	5.42	6.22	7.01333	8.04667	9.02	10.0067	11.0867	12.0133	13.08	14.34	15.0133	16.24	17.1933	18.12	19.12	23.26
		5.86	6.24667	7.06	8.06667	9.04	10.0133	11.1933	12.06	13.08	14.3933	15.1533	16.4133	17.98	18.5067	19.1267
		5.87333	6.29333	7.28667	8.16667	9.04	10.02	11.2	12.2333	13.0867	14.4667	15.18	16.5067		18.5533	19.3467
			6.41333	7.32667	8.19333	9.11333	10.02	11.3733	12.2933	13.2067	14.5333	15.3	16.8733		18.8933
			6.49333	7.32667	8.2	9.13333	10.02	11.38	12.38	13.2067	14.5933	15.3933	16.98
			6.55333	7.32667	8.20667	9.17333	10.02	11.38	12.38	13.2867	14.6733	15.4267
			6.55333	7.4	8.28	9.22	10.1067	11.4067	12.5	13.4467	14.84	15.8
			6.61333	7.40667	8.29333	9.22667	10.1067	11.4667	12.7133	13.5067	14.86
			6.74667	7.42	8.30667	9.27333	10.18	11.64	12.7333	13.5867
			6.96667	7.44	8.33333	9.34	10.2	11.6467	12.7533	13.6
				7.47333	8.33333	9.39333	10.2267	11.6867	12.7533
				7.47333	8.36667	9.44	10.24	11.7067	12.8333
				7.47333	8.37333	9.5	10.26	11.7133	12.8733
				7.52667	8.39333	9.54	10.28	11.7133	12.9667
				7.64	8.39333	9.54	10.3	11.74
				7.67333	8.40667	9.68	10.3333	11.74
				7.67333	8.42667	9.74667	10.4733	11.74
				7.80667	8.42667	9.76667	10.4933	11.7667
				7.82667	8.49333	9.78667	10.5133	11.8067
				7.85333	8.54667	9.83333	10.58	11.82
				7.85333	8.54667	9.83333	10.58	11.8667
				7.89333	8.63333	9.84667	10.6467	11.88
				7.97333	8.65333	9.84667	10.6733	11.96
				8	8.69333	9.85333	10.7933	11.98
					8.7	9.89333	10.8467	11.98
					8.73333	9.93333	10.8733
					8.76667	9.98667	10.9667
					8.79333	9.98667	10.98
					8.79333	10
					8.87333
					8.91333
					8.94
