# Supplementary material for: Integration of two RAB5 groups during endosomal transport in plants
Source: eLife. 2018 May 11;7:e34064. doi: 10.7554/eLife.34064 (PMC5947987; doi:10.7554/eLife.34064)
Supplement: Figure 7—source data 1. [file elife-34064-fig7-data1.xlsx]

## Sheet: Sheet1
Figure 7-figure supplemental 7DSource Data. Quantification of PUF2 band intensities
	PUF2 Band intensity (raw)		Relative Intensity
amount ARA6 (pmol)	0	50	0	50
trial 1	16.068	4.00606	1	0.249319
trial 2	39.989	15.2453	1	0.381237
trial 3	19.428	12.5352	1	0.645214
trial 4	14.642	14.9749	1	1.02273
		average	1	0.574626
		stdev	0	0.34108
